# Supplementary material for: An artificial neural network model based on autophagy-related genes in childhood systemic lupus erythematosus
Source: Hereditas. 2022 Sep 16;159:34. doi: 10.1186/s41065-022-00248-7 (PMC9479435; doi:10.1186/s41065-022-00248-7)
Supplement: Supplementary file 1 — Additional file 1: Supplemental table 1. 232 autophagy related genes. [file 41065_2022_248_MOESM1_ESM.xlsx]

## Sheet: Sheet1
List of autophagy-related genes
Gene id	Gene type
AMBRA1	autophagy
APOL1	autophagy
ARNT	autophagy
ARSA	autophagy
ARSB	autophagy
ATF4	autophagy
ATF6	autophagy
ATG10	autophagy
ATG12	autophagy
ATG16L1	autophagy
ATG16L2	autophagy
ATG2A	autophagy
ATG2B	autophagy
ATG3	autophagy
ATG4A	autophagy
ATG4B	autophagy
ATG4C	autophagy
ATG4D	autophagy
ATG5	autophagy
ATG7	autophagy
ATG9A	autophagy
ATG9B	autophagy
ATIC	autophagy
BAG1	autophagy
BAG3	autophagy
BAK1	autophagy
BAX	autophagy
BCL2	autophagy
BCL2L1	autophagy
BECN1	autophagy
BID	autophagy
BIRC5	autophagy
BIRC6	autophagy
BNIP1	autophagy
BNIP3	autophagy
BNIP3L	autophagy
C12orf44	autophagy
C17orf88	autophagy
CALCOCO2	autophagy
CAMKK2	autophagy
CANX	autophagy
CAPN1	autophagy
CAPN10	autophagy
CAPN2	autophagy
CAPNS1	autophagy
CASP1	autophagy
CASP3	autophagy
CASP4	autophagy
CASP8	autophagy
CCL2	autophagy
CCR2	autophagy
CD46	autophagy
CDKN1A	autophagy
CDKN1B	autophagy
CDKN2A	autophagy
CFLAR	autophagy
CHMP2B	autophagy
CHMP4B	autophagy
CLN3	autophagy
CTSB	autophagy
CTSD	autophagy
CTSL1	autophagy
CX3CL1	autophagy
CXCR4	autophagy
DAPK1	autophagy
DAPK2	autophagy
DDIT3	autophagy
DIRAS3	autophagy
DLC1	autophagy
DNAJB1	autophagy
DNAJB9	autophagy
DRAM1	autophagy
EDEM1	autophagy
EEF2	autophagy
EEF2K	autophagy
EGFR	autophagy
EIF2AK2	autophagy
EIF2AK3	autophagy
EIF2S1	autophagy
EIF4EBP1	autophagy
EIF4G1	autophagy
ERBB2	autophagy
ERN1	autophagy
ERO1L	autophagy
FADD	autophagy
FAM48A	autophagy
FAS	autophagy
FKBP1A	autophagy
FKBP1B	autophagy
FOS	autophagy
FOXO1	autophagy
FOXO3	autophagy
GAA	autophagy
GAA	autophagy
GABARAP	autophagy
GABARAP	autophagy
GABARAPL1	autophagy
GABARAPL1	autophagy
GABARAPL2	autophagy
GABARAPL2	autophagy
GAPDH	autophagy
GAPDH	autophagy
GNAI3	autophagy
GNAI3	autophagy
GNB2L1	autophagy
GNB2L1	autophagy
GOPC	autophagy
GOPC	autophagy
GRID1	autophagy
GRID1	autophagy
GRID2	autophagy
GRID2	autophagy
HDAC1	autophagy
HDAC6	autophagy
HGS	autophagy
HIF1A	autophagy
HSP90AB1	autophagy
HSPA5	autophagy
HSPA8	autophagy
HSPB8	autophagy
IFNG	autophagy
IKBKB	autophagy
IKBKE	autophagy
IL24	autophagy
IRGM	autophagy
ITGA3	autophagy
ITGA6	autophagy
ITGB1	autophagy
ITGB4	autophagy
ITPR1	autophagy
KIAA0226	autophagy
KIAA0652	autophagy
KIAA0831	autophagy
KIF5B	autophagy
KLHL24	autophagy
LAMP1	autophagy
LAMP2	autophagy
MAP1LC3A	autophagy
MAP1LC3B	autophagy
MAP1LC3C	autophagy
MAP2K7	autophagy
MAPK1	autophagy
MAPK3	autophagy
MAPK8	autophagy
MAPK8IP1	autophagy
MAPK9	autophagy
MBTPS2	autophagy
MLST8	autophagy
MTMR14	autophagy
MTOR	autophagy
MYC	autophagy
NAF1	autophagy
NAMPT	autophagy
NBR1	autophagy
NCKAP1	autophagy
NFE2L2	autophagy
NFKB1	autophagy
NKX2-3	autophagy
NLRC4	autophagy
NPC1	autophagy
NRG1	autophagy
NRG2	autophagy
NRG3	autophagy
P4HB	autophagy
PARK2	autophagy
PARP1	autophagy
PEA15	autophagy
PELP1	autophagy
PEX14	autophagy
PEX3	autophagy
PIK3C3	autophagy
PIK3R4	autophagy
PINK1	autophagy
PPP1R15A	autophagy
PRKAB1	autophagy
PRKAR1A	autophagy
PRKCD	autophagy
PRKCQ	autophagy
PTEN	autophagy
PTK6	autophagy
RAB11A	autophagy
RAB1A	autophagy
RAB24	autophagy
RAB33B	autophagy
RAB5A	autophagy
RAB7A	autophagy
RAC1	autophagy
RAF1	autophagy
RB1	autophagy
RB1CC1	autophagy
RELA	autophagy
RGS19	autophagy
RHEB	autophagy
RPS6KB1	autophagy
RPTOR	autophagy
SAR1A	autophagy
SERPINA1	autophagy
SESN2	autophagy
SH3GLB1	autophagy
SIRT1	autophagy
SIRT2	autophagy
SPHK1	autophagy
SPNS1	autophagy
SQSTM1	autophagy
ST13	autophagy
STK11	autophagy
TBK1	autophagy
TM9SF1	autophagy
TMEM49	autophagy
TMEM74	autophagy
TNFSF10	autophagy
TP53	autophagy
TP53INP2	autophagy
TP63	autophagy
TP73	autophagy
TSC1	autophagy
TSC2	autophagy
TUSC1	autophagy
ULK1	autophagy
ULK2	autophagy
ULK3	autophagy
USP10	autophagy
UVRAG	autophagy
VAMP3	autophagy
VAMP7	autophagy
VEGFA	autophagy
WDFY3	autophagy
WDR45	autophagy
WDR45L	autophagy
WIPI1	autophagy
WIPI2	autophagy
ZFYVE1	autophagy
