# Supplementary material for: An artificial neural network model based on autophagy-related genes in childhood systemic lupus erythematosus
Source: Hereditas. 2022 Sep 16;159:34. doi: 10.1186/s41065-022-00248-7 (PMC9479435; doi:10.1186/s41065-022-00248-7)
Supplement: Supplementary file 2 — Additional file 2: Supplemental table 2. LASSO and PPI acquisition of disease important genes. [file 41065_2022_248_MOESM2_ESM.xlsx]

## Sheet: Sheet1
LASSO and PPI screening for signature genes
Results of LASSO	Results of PPI	Gene Type
EIF2AK2	TP53	autophagy
APOL1	ATG5	autophagy
DDIT3	ATG7	autophagy
GNB2L1	MYC	autophagy
CTSD	ATG12	autophagy
BAK1	HSPA8	autophagy
PRKAR1A	ULK1	autophagy
HSPA8	SIRT1	autophagy
NKX23	CTSD	autophagy
ULK1	BNIP3	autophagy
DNAJB1	ATG16L2	autophagy
CANX	ATG4C	autophagy
BIRC5	CANX	autophagy
FKBP1A	ATG10	autophagy
	DDIT3	autophagy
	CASP1	autophagy
	DNAJB1	autophagy
	GNB2L1	autophagy
	RAB24	autophagy
	TBK1	autophagy
	CDKN1B	autophagy
	EEF2	autophagy
